# Supplementary material for: Integrative analysis of methylomic and transcriptomic data in fetal sheep muscle tissues in response to maternal diet during pregnancy
Source: BMC Genomics. 2018 Feb 6;19:123. doi: 10.1186/s12864-018-4509-0 (PMC5801776; doi:10.1186/s12864-018-4509-0)
Supplement: Supplementary file 3 — List of Differentially methylated regions between hay and corn fetuses. (XLSX 17 kb) [file 12864_2018_4509_MOESM3_ESM.xlsx]

## Sheet: binding site list
Additional file 3. Table S3. List of Differentially methylated regions between hay and corn fetuses
chr	start	end	width	Concentration across all samples in both groups	Concentration_Corn - mean (log) reads across all samples Corn	Concentration_Hay - mean (log) reads across all samples Hay	Fold difference (Conc Corn - Conc Hay)	p.value	FDR	ensembl_gene_id	gene_name	gene_start_position	gene_end_position	description
11	5783217	5783701	485	3.3702	-0.0429943	4.22256	-4.26555	1.06e-05	0.0817223
14	6435249	6435651	403	2.50689	0.23918	3.27607	-3.03689	4.39342e-06	0.0567847
6	109622850	109623457	608	2.69365	0.672189	3.43346	-2.76127	3.1615e-09	0.000694657
10	24943966	24944693	728	2.53962	0.551617	3.27498	-2.72336	6.39689e-06	0.0675234	ENSOARG00000010275	ALG5	24936260	24960025	ALG5, dolichyl-phosphate beta-glucosyltransferase [Source:HGNC Symbol;Acc:HGNC:20266]
1	58931007	58931935	929	2.97336	1.18692	3.6793	-2.49238	4.52928e-06	0.0568681
5	17188921	17189308	388	2.17143	0.386167	2.87719	-2.49102	1.67225e-07	0.0133734	ENSOARG00000009333	PLIN5	17177408	17188390	perilipin 5 [Source:HGNC Symbol;Acc:HGNC:33196]
5	17188921	17189308	388	2.17143	0.386167	2.87719	-2.49102	1.67225e-07	0.0133734	ENSOARG00000009400	PLIN4	17192314	17200448	perilipin 4 [Source:HGNC Symbol;Acc:HGNC:29393]
1	272395666	272396436	771	2.70926	0.998275	3.40291	-2.40464	5.96438e-07	0.0262103	ENSOARG00000015558	TBC1D5	272177030	272446539	TBC1 domain family, member 5 [Source:HGNC Symbol;Acc:HGNC:19166]
2	41626889	41627379	491	2.02976	0.36762	2.71506	-2.34744	7.67014e-06	0.0718684
2	220759367	220759654	288	2.12553	0.487139	2.80663	-2.31949	5.02685e-07	0.0245449
13	36148708	36149291	584	1.96044	0.322177	2.64152	-2.31934	8.94656e-06	0.0744872
6	43429366	43430198	833	2.89534	1.28109	3.57211	-2.29101	1.20939e-06	0.0279718
1	61263544	61264351	808	3.21197	1.61476	3.88561	-2.27085	9.49949e-10	0.000417453	ENSOARG00000014058	LPAR3	61224453	61279188	lysophosphatidic acid receptor 3 [Source:HGNC Symbol;Acc:HGNC:14298]
2	86639975	86640322	348	2.27651	0.684564	2.94918	-2.26462	7.07007e-07	0.02791	ENSOARG00000014133	ADAMTSL1	86407235	86900674	ADAMTS-like 1 [Source:HGNC Symbol;Acc:HGNC:14632]
23	53660255	53660533	279	2.11624	0.618952	2.7707	-2.15174	6.66191e-06	0.0680829
1	74944865	74945234	370	2.46485	0.980509	3.11671	-2.1362	9.34668e-07	0.02791
7	95671807	95672416	610	2.8506	1.37035	3.50163	-2.13128	1.20456e-07	0.0133734
6	43408378	43408692	315	2.12777	0.654214	2.77744	-2.12323	1.07051e-06	0.02791
6	84940340	84940940	601	2.53193	1.05972	3.18132	-2.1216	2.21799e-06	0.0421743
4	30918087	30918838	752	2.85117	1.39309	3.49765	-2.10456	8.31073e-07	0.02791	ENSOARG00000011836	RAPGEF5	30902394	31102682	Rap guanine nucleotide exchange factor (GEF) 5 [Source:HGNC Symbol;Acc:HGNC:16862]
1	244196373	244196630	258	2.03781	0.618823	2.67608	-2.05726	8.81045e-06	0.0744872	ENSOARG00000005926	PCOLCE2	244192902	244276222	procollagen C-endopeptidase enhancer 2 [Source:HGNC Symbol;Acc:HGNC:8739]
2	36256878	36257657	780	3.08036	1.68111	3.71439	-2.03327	2.64495e-06	0.0421743	ENSOARG00000009045	FRMD3	36000382	36343285	FERM domain containing 3 [Source:HGNC Symbol;Acc:HGNC:24125]
X	89104150	89104527	378	1.93708	0.551617	2.56809	-2.01648	8.24352e-06	0.0744872
1	77714761	77715717	957	2.37414	1.02612	2.9968	-1.97068	8.84972e-06	0.0744872
7	95657054	95657741	688	3.10292	1.75582	3.72537	-1.96955	1.82593e-07	0.0133734
7	17145759	17146092	334	2.42434	1.08925	3.04405	-1.9548	9.70548e-06	0.0788728	ENSOARG00000026696		16999333	17151120
13	1832872	1833103	232	1.82234	0.494511	2.44037	-1.94586	6.01893e-06	0.0675234	ENSOARG00000009536	PLCB4	1577279	1971719	phospholipase C, beta 4 [Source:HGNC Symbol;Acc:HGNC:9059]
X	1264419	1264995	577	2.64661	1.33474	3.26094	-1.9262	1.27754e-05	0.0947246	ENSOARG00000008241	XG	1233639	1257152	Xg blood group [Source:HGNC Symbol;Acc:HGNC:12806]
X	1264419	1264995	577	2.64661	1.33474	3.26094	-1.9262	1.27754e-05	0.0947246	ENSOARG00000008304	GYG2	1270407	1286014	glycogenin 2 [Source:HGNC Symbol;Acc:HGNC:4700]
3	192636371	192636808	438	2.20451	0.914705	2.81363	-1.89893	2.77431e-06	0.0421743	ENSOARG00000020178	ST8SIA1	192627572	192801092	ST8 alpha-N-acetyl-neuraminide alpha-2,8-sialyltransferase 1 [Source:HGNC Symbol;Acc:HGNC:10869]
1	44532479	44534026	1548	2.82529	1.57242	3.42547	-1.85304	5.53613e-06	0.0664059
4	115804212	115804865	654	3.18661	1.95894	3.78051	-1.82157	5.97385e-06	0.0675234
2	5193687	5194378	692	3.00752	1.79833	3.59674	-1.79841	2.34208e-06	0.0421743
7	12637830	12638506	677	2.65288	1.50686	3.2255	-1.71864	7.49385e-06	0.0718684	ENSOARG00000018113	MEGF11	12553780	12864461	multiple EGF-like-domains 11 [Source:HGNC Symbol;Acc:HGNC:29635]
4	86542263	86543087	825	3.13436	2.00304	3.70299	-1.69995	1.5494e-06	0.034044	ENSOARG00000018580	AASS	86524777	86606070	aminoadipate-semialdehyde synthase [Source:HGNC Symbol;Acc:HGNC:17366]
15	72921923	72922396	474	2.40779	1.29361	2.97169	-1.67808	1.096e-05	0.0830408
1	91763242	91764089	848	3.61373	2.57311	4.15652	-1.5834	1.0051e-05	0.0788728
3	14059005	14059796	792	3.76196	2.79603	4.28182	-1.48579	9.08145e-07	0.02791
1	243358666	243359415	750	4.04818	3.19217	4.53133	-1.33915	7.68649e-06	0.0718684	ENSOARG00000005774	SLC9A9	243126228	243781259	solute carrier family 9, subfamily A (NHE9, cation proton antiporter 9), member 9 [Source:HGNC Symbol;Acc:HGNC:20653]
6	4957363	4958188	826	3.6303	2.78827	4.10851	-1.32023	1.77121e-06	0.0370645
1	224617451	224618164	714	3.54096	2.76608	3.99449	-1.22841	6.45027e-06	0.0675234
5	91283006	91283966	961	4.82304	5.24332	4.3072	0.936126	2.6232e-06	0.0421743
17	25478670	25479558	889	4.61339	5.04992	4.06951	0.98041	8.44717e-06	0.0744872	ENSOARG00000014709		25469047	25470455	Uncharacterized protein [Source:UniProtKB/TrEMBL;Acc:W5PZ90]
16	40036423	40037261	839	4.65089	5.09494	4.0937	1.00124	4.42148e-07	0.0242876	ENSOARG00000011993	ADAMTS12	39935100	40186430	ADAM metallopeptidase with thrombospondin type 1 motif, 12 [Source:HGNC Symbol;Acc:HGNC:14605]
8	34921849	34922920	1072	4.43464	4.88448	3.86709	1.01739	1.29332e-05	0.0947246
9	14334844	14335812	969	4.44927	4.91484	3.85299	1.06184	7.41319e-06	0.0718684	ENSOARG00000001348		14338037	14339474	Uncharacterized protein [Source:UniProtKB/TrEMBL;Acc:W5NTB4]
10	26047624	26048353	730	3.82472	4.33522	3.14117	1.19404	3.55887e-06	0.0473921	ENSOARG00000010627	NBEA	26007917	26592574	neurobeachin [Source:HGNC Symbol;Acc:HGNC:7648]
21	7148959	7149500	542	3.71865	4.24889	2.9941	1.25479	1.0797e-06	0.02791	ENSOARG00000004108		7144100	7144701
2	190977025	190977788	764	3.82624	4.36446	3.08461	1.27985	1.30092e-07	0.0133734	ENSOARG00000024263		190979614	190979694
3	117931749	117932580	832	4.30998	4.86653	3.52795	1.33858	5.59114e-06	0.0664059
1	174919790	174920492	703	3.78924	4.37117	2.9485	1.42267	2.12276e-06	0.0421743
1	261862656	261863385	730	3.32305	3.92531	2.43267	1.49264	3.35091e-06	0.0460173	ENSOARG00000011345		261870313	261882013	pyridoxal kinase [Source:RefSeq peptide;Acc:NP_001009220]
1	261862656	261863385	730	3.32305	3.92531	2.43267	1.49264	3.35091e-06	0.0460173	ENSOARG00000025638		261789777	261885079
7	95668026	95668781	756	3.77507	4.42487	2.75842	1.66645	8.98359e-06	0.0744872
13	46558957	46559676	720	3.46322	4.12435	2.41411	1.71024	6.45352e-06	0.0675234
9	571888	572581	694	2.88327	3.58873	1.6969	1.89183	1.14866e-06	0.0279718	ENSOARG00000020130		580523	580684	Uncharacterized protein [Source:UniProtKB/TrEMBL;Acc:W5QFW4]
9	571888	572581	694	2.88327	3.58873	1.6969	1.89183	1.14866e-06	0.0279718	ENSOARG00000026486		578018	579937
13	11038637	11038927	291	3.27191	4.00032	2.00716	1.99316	2.87913e-06	0.0421743
16	30868035	30868761	727	3.05404	3.80785	1.69561	2.11224	2.81958e-06	0.0421743
1	34926176	34926887	712	2.52822	3.29583	1.1155	2.18032	2.7671e-06	0.0421743
6	45988464	45989245	782	2.63719	3.4589	0.983299	2.4756	9.96349e-06	0.0788728	ENSOARG00000008584	TBC1D19	45864258	46011250	TBC1 domain family, member 19 [Source:HGNC Symbol;Acc:HGNC:25624]
6	36885707	36886482	776	3.31841	4.18138	1.44112	2.74026	3.7484e-07	0.0235318
1	42682008	42682542	535	2.71408	3.66007	0.211297	3.44877	3.25433e-06	0.0460173	ENSOARG00000011282	SERBP1	42666297	42682402	SERPINE1 mRNA binding protein 1 [Source:HGNC Symbol;Acc:HGNC:17860]
13	62253699	62254466	768	2.89058	3.85358	0.211297	3.64229	1.02018e-06	0.02791	ENSOARG00000007423		62262636	62277628	Uncharacterized protein [Source:UniProtKB/TrEMBL;Acc:W5PC04]
